# Supplementary material for: Low concordance of multiple variant-calling pipelines: practical implications for exome and genome sequencing
Source: Genome Med. 2013 Mar 27;5(3):28. doi: 10.1186/gm432 (PMC3706896; doi:10.1186/gm432)
Supplement: Additional file 1 — Figure S1-S7. [file gm432-S1.ZIP]

Archive with 27 entries (24 files):
- Additional_File1/
- Additional_File1/.DS_Store
- __MACOSX/
- __MACOSX/Additional_File1/
- __MACOSX/Additional_File1/._.DS_Store
- Additional_File1/FigureS1.bmp
- __MACOSX/Additional_File1/._FigureS1.bmp
- Additional_File1/FigureS10.bmp
- __MACOSX/Additional_File1/._FigureS10.bmp
- Additional_File1/FigureS2.bmp
- __MACOSX/Additional_File1/._FigureS2.bmp
- Additional_File1/FigureS3.bmp
- __MACOSX/Additional_File1/._FigureS3.bmp
- Additional_File1/FigureS4.bmp
- __MACOSX/Additional_File1/._FigureS4.bmp
- Additional_File1/FigureS5.bmp
- __MACOSX/Additional_File1/._FigureS5.bmp
- Additional_File1/FigureS6.bmp
- __MACOSX/Additional_File1/._FigureS6.bmp
- Additional_File1/FigureS7.bmp
- __MACOSX/Additional_File1/._FigureS7.bmp
- Additional_File1/FigureS8.bmp
- __MACOSX/Additional_File1/._FigureS8.bmp
- Additional_File1/FigureS9.bmp
- __MACOSX/Additional_File1/._FigureS9.bmp
- Additional_File1/TableS1.docx
- __MACOSX/Additional_File1/._TableS1.docx
