# Supplementary material for: Low concordance of multiple variant-calling pipelines: practical implications for exome and genome sequencing
Source: Genome Med. 2013 Mar 27;5(3):28. doi: 10.1186/gm432 (PMC3706896; doi:10.1186/gm432)
Supplement: Additional file 3 — Data production statistics. [file gm432-S3.XLSX]

## Sheet: summary
Exome Capture Statistics	K14349-68182	K14349-70463	K14349-70850-A	K26679-88458	K26679-88459	K26679-88460	K26679-88461	K26679-89588	K8101-49685s	K26679-89587	K26679-91583	K24510-84060	K24510-92157-a	K24510-84615	K24510-88962
Target region (bp)	46401121	46401121	46257379	46401121	46257379	46257379	46257379	46401121	46401121	46401121	46257379	46401121	46401121	46401121	46257379
Raw reads	107947768	119004986	145676240	116262804	119560838	113339390	117568124	127333280	113617288	172589226	107896114	138779950	161898170	156985870	104423704
Raw data yield (Mb)	9715	10711	13111.7	10464	10760	10200	10581	11460	10225	15533.2	9711	12490	14571	14129	9398
Reads mapped to genome	90351872	100229650	98761126	95893837	95239735	94539914	95595560	102666713	93112728	134626098	79566261	110160277	135603094	135087576	83942646
Reads mapped to target region	64588670	73432323	72237430	70257106	70448954	68513496	69533715	75684755	67891089	94864043	67033232	68042793	84379239	80347146	61207116
Data mapped to target region (Mb)	4821.52	5478.11	5489.86	5253.57	5306.94	5139.26	5247.46	5692.83	5103.67	7160.14	5348.42	5337.69	6647.18	6280.01	4614.47
Mean depth of target region	103.91	118.06	118.68	113.22	114.73	111.1	113.44	122.69	109.99	154.31	115.62	115.03	143.25	135.34	99.76
Coverage of target region (%)	0.987	0.9878	0.9814	0.986	0.9826	0.9819	0.9862	0.9819	0.9816	0.9914	0.9907	0.9948	0.9947	0.9954	0.9828
Average read length (bp)	89.81	89.83	89.71	89.82	89.72	89.78	89.75	89.79	89.8	89.67	89.23	89.91	89.92	89.95	89.75
Rate of nucleotide mismatch (%)	0.31	0.3	0.38	0.36	0.31	0.31	0.4	0.33	0.31	0.39	0.43	0.31	0.24	0.24	0.39
Fraction of target covered >=4X	95.9	96.12	94.03	95.86	94.99	94.83	95.04	94.97	94.73	96.7	96.99	98.17	98.38	98.47	94.25
Fraction of target covered >=10X	91.6	92.11	87.19	91.75	90.41	90.17	88.92	90.47	89.95	90.76	93.28	95.18	95.9	95.97	87.9
Fraction of target covered >=20X	85.87	86.86	80	86.35	84.38	83.93	81.97	84.61	83.59	81.88	87.56	90.12	91.62	91.75	80.7
Fraction of target covered >=30X	80.4	81.94	74.35	81.27	78.67	78.1	76.47	79.13	77.61	75.74	81.85	84.98	87.42	87.67	74.69
Capture specificity (%)	71.68	73.48	73.56	73.54	74.12	72.63	73	73.94	73.08	70.8	84.52	61.52	62.12	59.25	73.16
Reads mapped to flanking region	12559590	13375864	11103165	12699450	10877252	12255477	11909544	12505048	11470864	17762776	2788337	4950181	5747450	6563002	11195600
Mean depth of flanking region	29.99	33.22	28.55	31.41	28.6	30.15	29.57	31.78	28.86	41.81	12.93	17.69	21.04	22.16	26.91
Coverage of flanking region (%)	95.77	95.79	85.57	95.42	93.81	94.48	91.6	94.19	94.06	92.13	71.16	89.5	89.95	93.71	90.75
Fraction of flanking covered >=4X	84.97	84.92	69.67	84.18	80.38	82.71	75.64	82.13	81.38	77.77	44.95	63.89	66.69	73.05	74.97
Fraction of flanking covered >=10X	66.76	67.24	52.03	65.96	60.96	64.74	57.56	64.19	62.54	60.91	28.17	39.97	43.09	47.84	56.71
Fraction of flanking covered >=20X	46.13	47.87	36.45	46.19	41.5	44.8	40.42	44.93	42.76	45.92	17.28	24.68	27.84	30.64	38.9
Fraction of flanking covered >=30X	33.23	35.77	27.27	33.96	30.1	32.51	30.03	33.19	30.88	36.65	11.83	16.91	19.93	21.67	28.12
Fraction of unique mapped bases on or near target	84.57	85.96	83.87	85.88	84.78	84.63	84.53	85.25	84.52	82.99	87.67	65.59	65.98	63.69	85.46
Duplication rate	10.29	9.73	26.79	10.5	12.81	9.22	10.39	12.02	11.05	12.17	10.7	8.9	5.29	3.72	11.99
Mean depth of chrX	74.3	85.75	163.58	81.01	160.6	154.55	158.91	88.94	78.61	107.46	152.32	80.73	100.02	94.71	140.29
Mean depth of chrY	112.83	129.38	-	125.45	-	-	-	142.76	107.81	147.29	-	117.22	151.43	140.53	-
GC rate	45.01	44.85	49.67	45.14	43.42	43.32	48.21	43.29	43.24	50.55	50	47.97	48.06	47.18	48.19
Gender test result	M	M	F	M	F	F	F	M	M	M	F	M	M	M	F
Note:
(1) Target regions here refer to the regions that are actually covered by the designed probes.
(2) Reads mapped to target regions are reads that within or overlap with target region.
(3) Capture specificity is defined as the percentage of uniquely mapped reads aligning to target region.
(4) Flanking region refers to regions +/-200 bp on both sides of each target region.
(5) Duplication is defined as pairs of reads that have duplicated start sites for both reads. Duplication rate is the fraction of duplicated reads in raw data.

## Sheet: SNP
Categories	K14349-68182	K14349-70463	K14349-70850-A	K24510-88962	K26679-88458	K26679-88459	K26679-88460	K26679-88461	K26679-89588	K8101-49685s	K26679-89587	K26679-91583	K24510-84060	K24510-92157-a	K24834-84615
Number of genomic positions for calling SNPs	127465615	127465615	127033983	127033983	127465615	127033983	127033983	127033983	127465615	127465615	127465615	127033983	127465615	127465615	127465615
Number of high-confidence genotypes	116742806	116505318	106560915	111540837	116059835	114141289	115350107	112258827	115069078	114864719	113554117	93094301	109452817	110093367	113526750
Number of high-confidence genotypes in TR	44993057	45024828	44685385	44724595	44931747	44696082	44665573	44892598	44733945	44712262	45282404	45012560	45343804	45356743	45363865
Total number of SNPs	84007	84574	74048	77557	82985	77217	80069	76889	80582	78461	83386	54782	65777	67663	72752
Synonymous-coding	9409	9451	9598	9491	9498	9255	9252	9390	9236	9256	9606	9784	10012	9945	10109
Missense	8567	8601	8593	8710	8523	8333	8272	8461	8333	8267	8528	8595	8814	8690	9044
Nonsense	76	73	122	72	84	61	63	75	65	82	80	74	63	65	65
Readthrough	7	10	10	12	11	9	8	9	10	7	9	9	7	8	10
Splice site	485	502	472	454	464	463	474	442	458	467	472	463	500	483	520
Intron	55747	56048	45817	49425	54680	50152	52886	48883	53292	51331	54154	28902	38093	39947	43827
5' UTRs	2800	2888	3026	2872	2805	2603	2594	2815	2641	2592	3003	2584	2908	2894	3011
3' UTRs	2734	2789	2536	2633	2734	2468	2633	2630	2575	2471	3012	1658	2044	2147	2365
Intergenic	4182	4212	3874	3888	4186	3873	3887	4184	3972	3988	4522	2713	3336	3484	3801
Note:
(1) Genomic positions for calling SNPs are defined as all the positions in *.cns file, which include capture target regions and its 200bp flanking regions.
(2) Consensus genotype with quality score of at least 20.
(3) Coverage of known dbSNP sites refers to the percentage of dbSNP sites (on target) that are covered by our defined high-quality genotypes.
(4) Intronic SNPs within 4bp of exon/intron boundary.
(5) UTR regions were gained from Refseq and Ensembl databases. All the annotations of SNPs are based on the total number of SNPs detected.

## Sheet: K24510
Exome Capture Statistics	K24510-84060	K24510-92157-a	K24510-84615	K24510-88962
Target region (bp)	46401121	46401121	46401121	46257379
Raw reads	138779950	161898170	156985870	104423704
Raw data yield (Mb)	12490	14571	14129	9398
Reads mapped to genome	110160277	135603094	135087576	83942646
Reads mapped to target region	68042793	84379239	80347146	61207116
Data mapped to target region (Mb)	5337.69	6647.18	6280.01	4614.47
Mean depth of target region	115.03	143.25	135.34	99.76
Coverage of target region (%)	0.9948	0.9947	0.9954	0.9828
Average read length (bp)	89.91	89.92	89.95	89.75
Fraction of target covered >=4X	98.17	98.38	98.47	94.25
Fraction of target covered >=10X	95.18	95.9	95.97	87.9
Fraction of target covered >=20X	90.12	91.62	91.75	80.7
Fraction of target covered >=30X	84.98	87.42	87.67	74.69
Capture specificity (%)	61.52	62.12	59.25	73.16
Reads mapped to flanking region	4950181	5747450	6563002	11195600
Mean depth of flanking region	17.69	21.04	22.16	26.91
Coverage of flanking region (%)	89.5	89.95	93.71	90.75
Fraction of flanking covered >=4X	63.89	66.69	73.05	74.97
Fraction of flanking covered >=10X	39.97	43.09	47.84	56.71
Fraction of flanking covered >=20X	24.68	27.84	30.64	38.9
Fraction of flanking covered >=30X	16.91	19.93	21.67	28.12
Fraction of unique mapped bases on or near target	65.59	65.98	63.69	85.46
Duplication rate	8.9	5.29	3.72	11.99
Mean depth of chrX	80.73	100.02	94.71	140.29
Mean depth of chrY	117.22	151.43	140.53	-
Gender test result	M	M	M	F
Note:
(1) Target regions here refer to the regions that are actually covered by the designed probes.
(2) Reads mapped to target regions are reads that within or overlap with target region.
(3) Capture specificity is defined as the percentage of uniquely mapped reads aligning to target region.
(4) Flanking region refers to regions +/-200 bp on both sides of each target region.
(5) Duplication is defined as pairs of reads that have duplicated start sites for both reads. Duplication rate is the fraction of duplicated reads in raw data.
